# Supplementary material for: Tumor-suppressive miR-4732-3p is sorted into fucosylated exosome by hnRNPK to avoid the inhibition of lung cancer progression
Source: J Exp Clin Cancer Res. 2024 Apr 23;43:123. doi: 10.1186/s13046-024-03048-1 (PMC11036635; doi:10.1186/s13046-024-03048-1)
Supplement: Supplementary file 2 — Supplementary Material 2. [file 13046_2024_3048_MOESM2_ESM.zip]

Archive with 3 entries (3 files):
- Table S1 Sequences.docx
- Table S2 Clinical characteristics.docx
- Table S3 Data of antibodies.docx
